# Supplementary material for: Genomic Characterization of the Emerging Pathogen Streptococcus pseudopneumoniae
Source: mBio. 2019 Jun 25;10(3):e01286-19. doi: 10.1128/mBio.01286-19 (PMC6593409; doi:10.1128/mBio.01286-19)
Supplement: DATA SET S1 [file mBio.01286-19-st001.xlsx]

## Sheet: Dataset S1
Table S1 List of S. pseudopneumoniae genomes included in this study
Provenance	Strain	Sourcea	Year of Collection	Country of Isolation	Reference	Accession number	Biosample number	Bioproject number	MLSA	# contigs	Total length (bp)	GC (%)	N50	N75	L50	L75	# N's per 100 kbp
LRTI isolates	BHN879	NPS	2007	United Kingdom	Our study	SOQV00000000	SAMN11166137	PRJNA528011	S. pseudopneumoniae	113	2215472	39.86	44615	24324	15	33	0
	BHN868	NPS	2008	Belgium	Our study	SOQU00000000	SAMN11166138	PRJNA528011	S. pseudopneumoniae	138	2224110	39.84	36611	17852	16	38	0
	BHN871	NPS	2008	Belgium	Our study	SOQT00000000	SAMN11166139	PRJNA528011	ND	95	2207179	39.89	85389	30564	10	23	0
	BHN877	Sputum	2009	Spain	Our study	SOQS00000000	SAMN11166140	PRJNA528011	ND	104	2268655	39.73	54023	27746	13	27	0.04
	BHN880	NPS	2008	United Kingdom	Our study	SOQR00000000	SAMN11166141	PRJNA528011	S. pseudopneumoniae	102	2266949	39.76	54698	29254	14	28	0
	BHN881	NPS	2008	Spain	Our study	SOQQ00000000	SAMN11166142	PRJNA528011	S. pseudopneumoniae	132	2233013	39.86	43581	23723	16	33	34.21
	BHN885	NPS	2008	Poland	Our study	SOQP00000000	SAMN11166143	PRJNA528011	S. pseudopneumoniae	111	2226571	39.76	55907	23239	13	28	4.49
	BHN886	NPS	2008	Belgium	Our study	SOQO00000000	SAMN11166144	PRJNA528011	S. pseudopneumoniae	87	2239213	39.8	66517	27600	11	23	29.74
	BHN890	NPS	2008	Belgium	Our study	SOQN00000000	SAMN11166145	PRJNA528011	S. pseudopneumoniae	300	2352698	40	66909	29323	10	24	0
	BHN891	NPS	2008	Belgium	Our study	SOQM00000000	SAMN11166146	PRJNA528011	S. pseudopneumoniae	94	2243766	39.84	56441	27491	11	24	0
	BHN892	NPS	2009	Belgium	Our study	SOQL00000000	SAMN11166147	PRJNA528011	S. pseudopneumoniae	86	2227985	39.86	77046	41445	10	19	4.49
	BHN893	NPS	2009	United Kingdom	Our study	SOQK00000000	SAMN11166148	PRJNA528011	S. pseudopneumoniae	91	2237789	39.76	54573	32035	13	26	4.47
	BHN912	NPS	2008	Netherlands	Our study	SOQJ00000000	SAMN11166149	PRJNA528011	Single	174	2231296	39.9	30735	15928	24	50	7.26
	BHN913	NPS	2009	Germany	Our study	SOQI00000000	SAMN11166150	PRJNA528011	S. pseudopneumoniae	116	2202040	39.84	46610	23533	15	33	0
	BHN914	NPS	2010	Netherlands	Our study	SOQH00000000	SAMN11166151	PRJNA528011	S. pseudopneumoniae	117	2226387	39.7	54719	20900	15	31	1.08
	BHN915	NPS	2009	Slovenia	Our study	SOQG00000000	SAMN11166152	PRJNA528011	S. pseudopneumoniae	90	2235280	39.81	53356	31872	13	26	15.39
	BHN916	Sputum	2008	Belgium	Our study	SOQF00000000	SAMN11166153	PRJNA528011	Single	125	2259794	39.78	45303	23935	13	30	38.32
	BHN918	Sputum	2007	Belgium	Our study	SOQE00000000	SAMN11166154	PRJNA528011	S. pseudopneumoniae	124	2235877	39.83	44675	22634	16	34	0
	BHN919	NPS	2007	Belgium	Our study	SOQD00000000	SAMN11166155	PRJNA528011	S. pseudopneumoniae	98	2199514	39.89	65843	25029	8	23	0
	BHN920	NPS	2008	Netherlands	Our study	SOQC00000000	SAMN11166156	PRJNA528011	ND	98	2229217	39.72	70139	30071	10	22	0
	BHN922	NPS	2008	Belgium	Our study	SOQB00000000	SAMN11166157	PRJNA528011	S. pseudopneumoniae	186	2209430	39.82	22336	13695	31	61	0
NCBI genomes	SK674	pharynx			Direct submission	AJKE01000000			NA	109	2078115	39.85	30903	15895	19	44	0
	5247	Nasopharynx			Direct submission	AYRQ01000000				93	2113013	39.82	49550	20987	15	30	0
	SMRU22	Nasopharynx			(1)	CGVP01000000				72	2090696	39.91	70445	28260	10	22	3.59
	SMRU856	Nasopharynx			(1)	CHTX01000000				95	2161126	39.71	49889	22169	13	29	0.6
	SMRU688	Nasopharynx			(1)	CRAA01000000				86	2164227	39.7	49146	26436	13	28	0.23
	CCUG 62647	pharynx			Direct submission	MUXQ01000000				75	2115191	39.85	60129	30330	10	22	206.22
	CCUG 63747	NA			Direct submission	MUXR01000000				89	2177524	39.79	46007	28662	11	25	121.97
	SMRU2944	Nasopharynx			(1)	CMGD01000000				74	2205928	39.66	52612	30998	12	26	0.77
	1321	Nasopharynx			Direct submission	AYRP01000000				67	2135537	39.89	64379	35751	9	20	0
	ATCC BAA-960	Lower respiratory tract			Direct submission	AICS01000000				253	2085749	39.88	13015	7789	46	97	0
	SMRU2248	Nasopharynx			(1)	CMJT01000000				59	2321782	39.49	89480	47291	9	18	1.29
	G42	NPS			(2)	AYRN01000000				146	2118314	39.86	28595	18038	18	41	0
	22725	Nasopharynx			Direct submission	AYRO01000000				93	2223262	39.77	51211	31161	12	26	0
	SMRU737	Nasopharynx			(1)	CFGT01000000				70	2226573	39.76	56753	30542	9	21	1.35
	SMRU90	Nasopharynx			(1)	CKBD01000000				107	2169179	39.82	40763	18725	18	37	0.05
	IS7493	sputum			(3)	NC_015875.1				2	2195458	39.79	2190731	2190731	1	1	0
	SMRU689	Nasopharynx			(1)	CQZX01000000				97	2190171	39.8	40219	23637	18	36	0.55
	338-14	Blood			(4)	LJHI01000000				204	2182000	39.82	17190	9498	39	80	0
	276-03	Blood			(4)	LJHJ01000000				188	2207989	39.7	23713	11229	31	66	0
	61-14	Blood			(4)	LJHK00000000				155	2253626	39.77	51259	25740	14	28	0
	CCUG 49455	Lower respiratory tract			Direct submission	MWSM01000000				86	2172620	39.87	59446	30107	12	25	106.09
	CipR71	Sputum			(5)	PDEN00000000				74	2135078	39.85	74053	32941	10	22	0
	5305	Sputum			(5)	PDEO00000000				94	2152518	39.87	44063	24379	16	32	0
aSampling information for NCBI genomes was recovered from the reference and BioSample information available at NCBI. NPS, Nasopharyngeal Swab; NA, not available.
1. C. Chewapreecha, S. R. Harris, N. J. Croucher, C. Turner, P. Marttinen, L. Cheng, A. Pessia, D. M. Aanensen, A. E. Mather, A. J. Page, S. J. Salter, D. Harris, F. Nosten, D. Goldblatt, J. Corander, J. Parkhill, P. Turner, and S. D. Bentley, Nat Genet 46:305-309, doi: 10.1038/ng.2895
2. L.N. Ikryannikova, D.S. Ischenko, G. G. Lominadze, A. V. Kanygina, I.Y. Karpova, E. S. Kostryukova, N. A. Mayansky, V. S. Skvortsov, E. N. Ilina, and V. M. Govorun, Eur J Clin Microbiol Infect Dis 35:119-30, doi:10.1007/s10096-015-2516-5
3. D. Shahinas, C. S. Thornton, G. S. Tamber, G. Arya, A. Wong, F. B. Jamieson,J. H. Ma, D. C. Alexander, D. E. Low, and D. R. Pillai, PLoS One 8:e65670, doi:10.1371/journal.pone.0065670
4. K. Fuursted, P. J. Littauer, T. Greve, and C. F. Scholz, Infect Dis (Lond) 48:636-9, doi:10.3109/23744235.2016.1157896
5. M. Alvarado, A. J. Martin-Galiano, M. J. Ferrandiz, A. Zaballos, and A. G. de la Campa, Front Microbiol 8:2074, doi:10.3389/fmicb.2017.02074
