# Supplementary material for: Genomic Characterization of the Emerging Pathogen Streptococcus pseudopneumoniae
Source: mBio. 2019 Jun 25;10(3):e01286-19. doi: 10.1128/mBio.01286-19 (PMC6593409; doi:10.1128/mBio.01286-19)
Supplement: DATA SET S2 [file mBio.01286-19-st002.xlsx]

## Sheet: Dataset S2
Dataset S2 Distribution of 356 genes differentially expressed in IPD and ECC amongst 44 S. pseudopneumoniae and 39 S. pneumoniae genomes
			Number of genomes
Locus taga,b	Annotation	Categoryc	S. pseudopneumoniae	S. pneumoniae
SP_RS00070	comX1; transcriptional regulator	Competence/DNA transformation	42	39		Core
SP_RS00135	purA; adenylosuccinate synthetase	Nucleoside/nucleotride metabolism	43	39		Accessory
SP_RS00150	Conserved hypothetical protein	DNA repair, recombination, and modification	44	39		Absent
SP_RS00155	radA; DNA repair protein	DNA repair, recombination, and modification	44	39
SP_RS00165	Hypothetical protein	DNA repair, recombination, and modification	43	31
SP_RS00185	Hypothetical protein	Competence/DNA transformation	44	37
SP_RS00240	blpU; bacteriocin	Virulence determinants	43	33
SP_RS00255	comA; competence factor transport protein	Competence/DNA transformation	44	39
SP_RS00260	comB; competence factor transport protein	Competence/DNA transformation	43	39
SP_RS00270	Phosphoribosytformylglycinamidine synthase	Nucleoside/nucleotride metabolism	43	39
SP_RS00275	purF; amidophosphoribosyltransferase	Nucleoside/nucleotride metabolism	41	39
SP_RS00280	purM; purine ribonucleotide biosynthesis	Nucleoside/nucleotride metabolism	43	39
SP_RS00285	purN; purine ribonucleotide biosynthesis	Nucleoside/nucleotride metabolism	43	39
SP_RS00295	purH; purine ribonucleotide biosynthesis	Nucleoside/nucleotride metabolism	44	39
SP_RS00305	purE; purine ribonucleotide biosynthesis	Nucleoside/nucleotride metabolism	44	39
SP_RS00310	purK; purine ribonucleotide biosynthesis	Nucleoside/nucleotride metabolism	43	39
SP_RS00315	Hypothetical protein	Nucleoside/nucleotride metabolism	44	35
SP_RS00320	purB; adenylosuccinate lyase	Nucleoside/nucleotride metabolism	44	39
SP_RS00450	Hypothetical protein	Unknown	11	38
SP_RS00545	LysM domain protein	Unknown	44	39
SP_RS00565	Amino acid ABC transporter, ATP-binding protein	Amino acid biosynthesis and acquisition	17	33
SP_RS00585	Hypothetical protein	Unknown	4	20
SP_RS00595	pspA; pneumococcal surface protein A	Virulence determinants	0	34
SP_RS00625	Conserved hypothetical protein	Unknown	44	39
SP_RS00635	Hypothetical protein	Unknown	44	39
SP_RS00640	Hypothetical protein	Unknown	44	38
SP_RS00725	mutR; transcriptional regulator	Transcription	44	35
SP_RS00730	Hypothetical protein	Unknown	0	16
SP_RS00735	Conserved domain protein	Unknown	0	18
SP_RS00740	Hypothetical protein	Unknown	31	33
SP_RS00745	Conserved hypothetical protein	Unknown	44	39
SP_RS00770	Lipoprotein	Cell membrane	43	39
SP_RS00780	ABC transporter, ATP-binding protein	Post translational protein alternations	44	39
SP_RS00820	Conserved hypothetical protein	Unknown	43	38
SP_RS00865	hexB; DNA mismatch repair protein	DNA repair, recombination, and modification	44	39
SP_RS00875	ribAB; riboflavin, FMN, and FAD biosynthesis	Co factor metabolism	43	38
SP_RS00885	ribD; riboflavin, FMN, and FAD biosynthesis	Co factor metabolism	41	37
SP_RS00915	Magnesium transporter, CorA family	Anion/cation aquisition	44	38
SP_RS00960	Hypothetical protein	Unknown	22	39
SP_RS00965	cls; cardiolipin synthetase	Fatty acid metabolism	43	39
SP_RS00980	nrdD; anaerobic ribonucleoside triphosphate	Nucleoside/nucleotride metabolism	43	39
SP_RS00990	Acetyltransferase. GNAT family	Nucleoside/nucleotride metabolism	31	39
SP_RS00995	nrdG; anaerobic ribonucleoside-triphosphate	Nucleoside/nucleotride metabolism	43	39
SP_RS01005	Ribosomal protein S10	Translation	44	39
SP_RS01010	Ribosomal protein L3	Translation	44	39
SP_RS01020	Ribosomal protein L23	Translation	43	39
SP_RS01025	Ribosomal protein L2	Translation	44	39
SP_RS01030	Ribosomal protein S19	Translation	44	39
SP_RS01060	Ribosomal protein L14	Translation	44	39
SP_RS01115	adk; adenylate kinase	Nucleoside/nucleotride metabolism	44	39
SP_RS01120	Translation initiation factor IF	Translation	44	39
SP_RS01125	Ribosomal protein L36	Translation	43	39
SP_RS01130	Ribosomal protein S13	Translation	44	37
SP_RS01135	Ribosomal protein S11	Translation	44	39
SP_RS01145	Ribosomal protein L17	Translation	44	39
SP_RS01155	Conserved hypothetical protein	Unknown	43	39
SP_RS01300	Glycosyl hydrolase, family 1	Energy metabolism	44	39
SP_RS01305	Glycosamine-fructose-6-phosphate	Energy metabolism	43	39
SP_RS01390	manN; PTS system, IIC component	Energy metabolism	44	39
SP_RS01400	Alcohol dehydrogenase, zinc-containing	Energy metabolism	43	39
SP_RS01415	Conserved hypothetical protein	Unknown	43	37
SP_RS01425	folC; dihydrofolate synthetase	Co factor metabolism	43	39
SP_RS01430	folE; GTP cyclohydrolase I	Co factor metabolism	43	39
SP_RS01430	folE; GTP cyclohydrolase I	Co factor metabolism	43	39
SP_RS01435	Bifunctional lolate synthesis protein	Co factor metabolism	43	39
SP_RS01650	ATP-dependent Clp protease	Post translational protein alternations	43	39
SP_RS01690	cps4A; capsular polysaccharide biosynthesis	Virulence determinants	1	32
SP_RS01700	cps4C; capsular polysaccharide biosynthesis	Virulence determinants	1	37
SP_RS01790	aliA; oligopeptide ABC transporter	Amino acid biosynthesis and acquisition	43	31
SP_RS01850	cbpJ; choline-binding protein J	Virulence determinants	43	25
SP_RS01890	Conserved hypothetical protein	Transcription	44	39
SP_RS01895	Sensor histidine kinase, putative	Transcription	44	39
SP_RS01900	DNA-binding response regulator	Transcription	44	39
SP_RS01920	Hypothetical protein	Transcription	38	38
SP_RS01925	cbpG; choline-binding protein G	Virulence determinants	44	38
SP_RS01930	cbpF; choline-binding protein F	Virulence determinants	44	13
SP_RS01935	IS3-Spn 1: transposase, degenerate	Unknown	40	38
SP_RS02035	serS; seryl-tRNA synthetase	Translation	44	37
SP_RS02050	enoyl-CoAc hydratase/isomerase family protein	Fatty acid metabolism	44	38
SP_RS02055	Transcriptional regulator, MarR family	Transcription	43	39
SP_RS02060	acp; acyl carrier protein	Fatty acid metabolism	44	39
SP_RS02065	fabH; 3-oxoacyl-(acyl carrier protein) synthase III	Fatty acid metabolism	44	39
SP_RS02070	fabK; enoyl-(acyl carrier protein) reductase	Fatty acid metabolism	43	39
SP_RS02075	fabD	Fatty acid metabolism	44	39
SP_RS02080	fabG; 3-oxoacyl- (acyl carrier protein) reductase	Fatty acid metabolism	44	39
SP_RS02085	fabF; 3-oxoacyl-(acyl carrier protein) synthase II	Fatty acid metabolism	44	39
SP_RS02090	accB; acetyl-CoA carboxylase	Fatty acid metabolism	43	39
SP_RS02095	fabZ	Fatty acid metabolism	44	39
SP_RS02100	accC; acetyl-CoA carboxylase	Fatty acid metabolism	44	39
SP_RS02105	accD; acetyl-CoA carboxylase, subunit beta	Fatty acid metabolism	44	39
SP_RS02110	accA; acetyl-CoA carboxylase, subunit alpha	Fatty acid metabolism	44	39
SP_RS02190	ilvB; acetolactate synthase, large subunit	Amino acid biosynthesis and acquisition	44	39
SP_RS02195	ilvN; acetolactate synthase, small subunit	Amino acid biosynthesis and acquisition	44	39
SP_RS02200	ilvC; ketol-acid reductoisomerase	Amino acid biosynthesis and acquisition	43	39
SP_RS02215	ilvA; threonine dehydratase	Amino acid biosynthesis and acquisition	44	39
SP_RS02255	bacA; bacitracin resistance protein	Cell wall synthesis	43	27
SP_RS02265	pfl; formate acetyltransferase	Energy metabolism	43	39
SP_RS02370	Potassium uptake protein, Trk family	Anion/cation aquisition	43	39
SP_RS02375	Conserved hypothetical protein	Unknown	44	39
SP_RS02390	ABC transporter, ATP-binding protein	Unknown	43	39
SP_RS02405	Conserved hypothetical protein	Unknown	44	39
SP_RS02465	Transcriptional regulator, MerR family	Amino acid biosynthesis and acquisition	44	39
SP_RS02470	Glutamine synthetase, type I	Amino acid biosynthesis and acquisition	44	39
SP_RS02520	hcrA; heat-inducible transcription repressor	Stress related	44	39
SP_RS02525	grpE; heat shock protein	Stress related	44	39
SP_RS02530	dnaK; protein folding and stabilization	Stress related	43	39
SP_RS02620	blpK; bacteriocin associated protein	Virulence determinants	43	33
SP_RS02685	blpY; Immunity protein	Virulence determinants	44	39
SP_RS02880	Hypothetical protein	Unknown	43	39
SP_RS02970	vncS; sensor histidine kinase	Transcription	44	39
SP_RS02975	fba; fructose-bisphosphate aldolase	Energy metabolism	44	39
SP_RS03020	fibA; beta-lactam resistance factor	Cell wall synthesis	42	39
SP_RS03030	Conserved domain protein	Unknown	44	38
SP_RS03085	Conserved hypothetical protein	Unknown	44	39
SP_RS03090	Ribosomal protein L11	Translation	44	39
SP_RS03095	Ribosomal protein L1	Translation	43	39
SP_RS03115	ABC transporter, ATP-binding protein	Transporters	43	38
SP_RS03125	Conserved hypothetical protein	Transporters	42	38
SP_RS03130	Hypothetical protein	Transporters	0	31
SP_RS03145	prtA; protective antigen A	Virulence determinants	43	37
SP_RS03235	Thioredoxin family protein	Energy metabolism	44	39
SP_RS03425	pyrF; orotidine 5-phosphate decarboxylase	Amino acid biosynthesis and acquisition	44	39
SP_RS03430	pyrE; orotate phosphoribosyltransferase	Amino acid biosynthesis and acquisition	43	38
SP_RS03575	spxB; pyruvate oxidase	Virulence determinants	44	39
SP_RS03605	manA; mannose-6-phosphate isomerase	Energy metabolism	43	39
SP_RS03635	Conserved hypothetical protein	Unknown	44	39
SP_RS03650	upp; uracil phosphoribosyltransferase	Amino acid biosynthesis and acquisition	44	39
SP_RS03670	livH; branched-chain amino acid ABC transporter	Amino acid biosynthesis and acquisition	44	39
SP_RS03675	livM; branched-chain amino acid ABC transporter	Amino acid biosynthesis and acquisition	44	39
SP_RS03680	livG; branched-chain amino acid ABC transporter	Amino acid biosynthesis and acquisition	44	39
SP_RS03685	livF; branched-chain amino acid ABC transporter	Amino acid biosynthesis and acquisition	11	9
SP_RS03740	sodA; superoxide dismutase	Stress related	43	39
SP_RS03780	Ribosomal protein S16	Translation	44	39
SP_RS03785	KH domain protein	Unknown	44	39
SP_RS03825	Conserved hypothetical protein	Amino acid biosynthesis and acquisition	44	39
SP_RS03830	Glutathione reductase	Amino acid biosynthesis and acquisition	44	38
SP_RS03840	ABC transporter, ATP-binding protein	Transporters	44	39
SP_RS03845	Conserved hypothetical protein	Transporters	43	39
SP_RS03845	Conserved hypothetical protein	Unknown	43	39
SP_RS03875	Hypothetical protein	DNA repair, recombination, and modification	42	39
SP_RS03885	MutT/nudix family protein	DNA repair, recombination, and modification	40	38
SP_RS03905	ciaR; DNA-binding response regulator	Transcription	44	39
SP_RS03910	ciaH; sensor histidine kinase ClaH	Transcription	44	39
SP_RS03915	Hypothetical protein	Unknown	44	39
SP_RS03995	Hypothetical protein	Unknown	42	39
SP_RS04065	deoD; purine nucleoside phosphorylase, family 2	Amino acid biosynthesis and acquisition	44	39
SP_RS04075	Hemolysin-related protein	Unknown	42	39
SP_RS04105	coaA; pantothenale kinase	Co factor metabolism	43	39
SP_RS04115	Conserved hypothetical protein	Unknown	43	39
SP_RS04195	lcEL; branched-chain amino acid aminotransferase	Amino acid biosynthesis and acquisition	44	39
SP_RS04200	Oligopeptide-binding protein, internal deletion	Amino acid biosynthesis and acquisition	31	36
SP_RS04235	rpsA; ribosomal protein S1	Translation	43	39
SP_RS04275	Conserved hypothetical protein	Unknown	44	39
SP_RS04285	NifU family protein	Unknown	43	39
SP_RS04290	Conserved hypothetical protein	Unknown	43	39
SP_RS04315	lacR; lactose system repressor	Energy metabolism	44	39
SP_RS04320	1-phosphofructokinase, putative	Energy metabolism	44	38
SP_RS04485	Transcriptional regulator, putative	Transcription	43	39
SP_RS04490	Conserved hypothetical protein	Transcription	44	39
SP_RS04555	Conserved hypothetical protein	Unknown	44	38
SP_RS04610	proA; gamma-glutamyl phosphate reductase	Amino acid biosynthesis and acquisition	44	39
SP_RS04750	Hypothetical protein	Unknown	42	36
SP_RS04755	Translation initiation factor IF-3	Translation	44	39
SP_RS04760	Ribosomal protein L35	Translation	44	39
SP_RS04765	Ribosomal protein L20	Translation	44	39
SP_RS04775	pyrK; dihydroorotate dehydrogenase, electron	Amino acid biosynthesis and acquisition	44	39
SP_RS04780	pyrDb; dihydroorotate dehydrogenase B	Amino acid biosynthesis and acquisition	44	39
SP_RS04785	lytB; endo-β-N-acetylglucosaminldase	Cell wall synthesis	43	39
SP_RS04860	O-methyltransferase	Unknown	44	39
SP_RS04880	Phosphoglycerate mutase family protein	Energy metabolism	44	39
SP_RS04970	lmb; adhesion lipoprotein	Virulence determinants	44	39
SP_RS04975	Conserved hypothetical protein	Virulence determinants	44	39
SP_RS05020	Conserved hypothetical protein	Unknown	44	39
SP_RS05035	dapA; dihydrodipicolinate synthase	Amino acid biosynthesis and acquisition	44	39
SP_RS05070	hemK; conserved protein	Amino acid biosynthesis and acquisition	43	39
SP_RS05275	ftsW; cell division protein	Cell division	43	39
SP_RS05280	ppc; phosphoenolpyruvate carboxylase	Cell division	43	39
SP_RS05300	dnaG; DNA primase	Transcription	42	38
SP_RS05305	rpoD; RNA polymerase sigma-70 factor	Transcription	44	39
SP_RS05310	Conserved hypothetical protein	Transcription	44	39
SP_RS05390	radC; DNA repair protein	DNA repair, recombination, and modification	44	39
SP_RS05400	Conserved hypothetical protein	Unknown	43	39
SP_RS05420	prsA; ribose-phosphate pyrophosphokinase	Transcription	43	38
SP_RS05430	Conserved hypothetical protein	Translation	44	39
SP_RS05435	Conserved hypothetical protein	Translation	44	39
SP_RS05440	Ribosomal large subunit pseudouridine synthase	Translation	44	39
SP_RS05495	Macrolide-efflux protein	Co factor metabolism	43	38
SP_RS05515	ABC transporter, ATP-binding protein	Transporters	44	39
SP_RS05555	glgC; glucose-1-phosphate edenylyltransferase	Energy metabolism	44	37
SP_RS05590	eno; enolase	Energy metabolism	44	39
SP_RS05720	Lipoate-protein ligase, putative	Post translational protein alternations	0	38
SP_RS05740	Acetoin dehydrogenase, E1 component	Energy metabolism	0	38
SP_RS05785	Conserved domain protein	Unknown	44	39
SP_RS05825	lacG; 6-phospho-β-galaciosidase	Energy metabolism	43	39
SP_RS05860	lacB; galactose-6-phosphate isomerase	Energy metabolism	44	38
SP_RS05865	lacA; galactose-6-phosphate isomerase	Energy metabolism	44	39
SP_RS05930	xseA; exodeoxyribonuclease VII, large subunit	Virulence determinants	43	39
SP_RS05980	ldh; L-lactate dehydrogenase	Energy metabolism	43	39
SP_RS05985	Type II restriction endonuclease, putative	DNA repair, recombination, and modification	41	6
SP_RS06005	vicX protein	Transcription	44	39
SP_RS06010	Sensory box sensor histidine kinase	Transcription	43	39
SP_RS06025	fhs; formate-tetrahydrofolate ligase	Energy metabolism	44	39
SP_RS06075	Conserved hypothetical protein	Unknown	43	37
SP_RS06125	Conserved hypothetical protein, strain TIGR4	Unknown	44	39
SP_RS06205	dprA; DNA processing protein	Competence/DNA transformation	44	39
SP_RS06210	licC; phosphocholine cytidytyltransferase	Cell wall synthesis	44	39
SP_RS06215	licB; choline transport	Cell wall synthesis	44	39
SP_RS06220	pck; choline kinase	Cell wall synthesis	44	39
SP_RS06225	Alcohol dehydrogenase, zinc containing	Cell wall synthesis	44	39
SP_RS06230	Cytidine diphosphocholine pyrophosphorylase, putative	Cell wall synthesis	43	39
SP_RS06255	carA; carbamoyl-phosphate synthase, small subunit	Amino acid biosynthesis and acquisition	43	39
SP_RS06260	pyrB; aspartate carbamoyltransferase	Amino acid biosynthesis and acquisition	44	39
SP_RS06265	pyrR; pyrimidine operon regulatory protein	Amino acid biosynthesis and acquisition	44	39
SP_RS06295	lemA	Unknown	44	39
SP_RS06305	uraA; uracil permease	Amino acid biosynthesis and acquisition	44	38
SP_RS06625	Ribosomal protein L7/L12	Translation	44	39
SP_RS06630	Ribosomal protein L10	Translation	44	39
SP_RS06635	Atz/Trz family protein	Transporters	39	39
SP_RS06640	ABC transporter, ATP-binding/permease protein	Transporters	44	39
SP_RS06645	ABC transporter, ATP-binding/permease protein	Transporters	43	39
SP_RS06690	Glycosyl transferase, group 1	Cell membrane	43	39
SP_RS06830	pstA; putative membrane protein	Anion/cation aquisition	43	38
SP_RS06930	Ribosomal protein S21	Translation	44	39
SP_RS06935	nagB; glucosamine-6-phosphate isomerase	Energy metabolism	44	39
SP_RS07010	Peptidase, U32 family	Post translational protein alternations	42	39
SP_RS07215	Pyridoxine biosynthesis protein	Co factor metabolism	43	39
SP_RS07250	glyQ; glyl-tRNA synthetase, alpha subunit	Translation	43	39
SP_RS07265	pgdA; N-acetylglucosamine deacetylase A	Cell wall synthesis	43	38
SP_RS07340	Glycerol uptake facilitator protein, putative	Transporters	44	39
SP_RS07375	pgm; phosphoglucomutase	Cell membrane	44	39
SP_RS07420	alpC; ATP synthase F1, epsilon subunit	Energy metabolism	44	39
SP_RS07425	atpD; ATP synthase F1, beta subunit	Energy metabolism	43	39
SP_RS07430	alpG; ATP synthase F1, gamma subunit	Energy metabolism	44	38
SP_RS07435	atpA; ATP synthase F1, alpha subunit	Energy metabolism	43	38
SP_RS07440	atpH; ATP synthase F1, delta subunit	Energy metabolism	44	39
SP_RS07445	atpF; ATP synthase F0, B subunit	Energy metabolism	44	39
SP_RS07450	atpB; ATP synthase F0, A subunit	Energy metabolism	44	39
SP_RS07580	Ribosomal protein S18	Translation	44	39
SP_RS07585	Single-strand binding protein	Translation	44	39
SP_RS07590	Ribosomal protein S6	Translation	44	39
SP_RS07645	Glutathione S-transferase family protein	Energy metabolism	44	38
SP_RS07650	Cation-transporting ATPase, E1-E2 family	Energy metabolism	44	39
SP_RS07750	Non-heme Iron-containing ferritin	Anion/cation aquisition	44	38
SP_RS07760	tpi; triosephosphate isomerase	Energy metabolism	44	39
SP_RS07780	Methyltransferase, putative	Unknown	0	39
SP_RS07815	ATP-dependent RNA helicase, putative	Transcription	43	39
SP_RS07820	Oxalate formate antiporter	Energy metabolism	44	39
SP_RS07825	Oxidoreductase, pyridine nucleotide-disulfide	Amino acid biosynthesis and acquisition	44	39
SP_RS08015	Cadmium resistance transporter, putative	Stress related	37	39
SP_RS08020	Ribosomal protein S15	Translation	44	39
SP_RS08095	Conserved domain protein	Unknown	0	36
SP_RS08105	Conserved hypothetical protein	Stress related	44	38
SP_RS08110	relA; GTP pyrophosphokinase	Stress related	43	39
SP_RS08135	psaB; ATP-binding protein	Anion/cation aquisition	44	39
SP_RS08140	psaC; permease, authentic frameshift	Anion/cation aquisition	44	39
SP_RS08145	psaA; manganese-binding adhesion liprotein	Anion/cation aquisition	44	39
SP_RS08170	gpmA; phosphoglycerate mutase	Energy metabolism	43	39
SP_RS08205	DivlVA; cell division protein	Cell division	23	38
SP_RS08210	y/mH	Cell division	44	37
SP_RS08220	y/mF	Cell division	44	39
SP_RS08225	y/mE	Cell division	44	39
SP_RS08260	recR; recombination protein	DNA repair, recombination, and modification	43	39
SP_RS08265	penA; penicillin-binding protein 2B	Cell wall synthesis	43	39
SP_RS08275	ROK family protein	Energy metabolism	44	39
SP_RS08360	IS1167; transposase	Transposon	28	36
SP_RS08390	recG; ATP-dependent DNA helicase	DNA repair, recombination, and modification	44	39
SP_RS08415	secA: preprotein translocase	Post translational protein alternations	43	39
SP_RS08455	Nitroreductase family protein	Unknown	39	37
SP_RS08475	Transcriptional regulator, Gn1R family	Transcription	44	39
SP_RS08490	Conserved hypothetical protein	Transcription	44	39
SP_RS08490	Conserved hypothetical protein	Unknown	44	39
SP_RS08495	ABC transporter, ATP-binding protein	Transcription	43	39
SP_RS08535	scrR; sucrose operon repressor	Energy metabolism	43	38
SP_RS08570	Serine/threonine protein kinase	Post translational protein alternations	43	39
SP_RS08585	fmt; methionyl-tRNA formyltransferase	Translation	43	39
SP_RS08675	Sodium/dicarboxylate symporter family protein	Transporters	44	38
SP_RS08825	Hypothetical protein	Unknown	43	36
SP_RS08835	oligoendopeptidase F. putative	Translation	44	39
SP_RS08840	Conserved hypothetical protein	Translation	43	39
SP_RS08845	prmA: ribosomal protein L11 methyltransferase	Translation	43	38
SP_RS08870	Hypothetical protein	Unknown	36	37
SP_RS08940	Conserved hypothetical protein	Stress related	0	35
SP_RS08945	Hypothetical protein	Stress related	0	39
SP_RS08950	Conserved hypothetical protein	Stress related	0	39
SP_RS08955	General stress protein 24, putative	Stress related	0	39
SP_RS08960	Hypothetical protein	Stress related	0	39
SP_RS09190	Hypothetical protein	Unknown	43	39
SP_RS09195	galK; galactokinase	Energy metabolism	43	39
SP_RS09245	marR; transcriptional regulator	Transcription	44	39
SP_RS09300	Conserved hypothetical protein	Unknown	44	39
SP_RS09305	Conserved hypothetical protein	Unknown	44	39
SP_RS09310	Integrase/recombinase, phage integrase family	Unknown	44	39
SP_RS09315	CBS domain protein	Unknown	44	38
SP_RS09380	amiE; ATP-binding protein	Amino acid biosynthesis and acquisition	44	39
SP_RS09385	amiD; permease protein	Amino acid biosynthesis and acquisition	44	39
SP_RS09390	amiC; permease protein	Amino acid biosynthesis and acquisition	44	38
SP_RS09585	groEL; chaperonin, 60 kDa	Stress related	44	39
SP_RS09590	groES; chaperonin, 10 kDa	Stress related	44	39
SP_RS09600	Oxidoreductase, short chain dehydrogenase/reductase	Unknown	44	39
SP_RS09665	Conserved hypothetical protein	Unknown	44	38
SP_RS09670	ply; pneumolysin	Virulence determinants	43	39
SP_RS09675	Hypothetical protein	Unknown	44	38
SP_RS09680	Hypothetical protein	Unknown	44	38
SP_RS09685	Hypothetical protein	Unknown	43	36
SP_RS09740	lytA; autolysin	Virulence determinants	44	39
SP_RS09750	recA; DNA replication, recombination, and repair	Competence/DNA transformation	44	39
SP_RS09755	cinA; competence/damage-inducible protein	Competence/DNA transformation	43	39
SP_RS09770	Conserved hypothetical protein	Competence/DNA transformation	44	39
SP_RS09775	Hypothetical protein	Competence/DNA transformation	42	38
SP_RS09895	coaD; phosphopantetheine adenylyltransferase	Co factor metabolism	43	37
SP_RS09930	spollLJ family protein	Cell division	43	39
SP_RS09950	cbf1; cmp-binding-factor 1	Competence/DNA transformation	44	39
SP_RS09955	ccs50; competence-induced protein	Competence/DNA transformation	43	39
SP_RS10050	ccpA; catabolite control protein A	Transcription	43	39
SP_RS10185	gap; glyceraldehyde-3-phosphate dehydrogenase	Energy metabolism	44	39
SP_RS10205	nadC; pyridine biosynthesis	Co factor metabolism	0	39
SP_RS10210	Membrane protein	Co factor metabolism	0	39
SP_RS10225	Glycosyl hydrolase, family 1	Energy metabolism	0	37
SP_RS10245	Alcohol dehydrogenase, iron-containing	Anion/cation aquisition	42	38
SP_RS10250	Conserved hypothetical protein	Unknown	44	39
SP_RS10335	Conserved hypothetical protein	Unknown	43	39
SP_RS10405	tgt: queuine tRNA-ribosyltransferase	Translation	43	39
SP_RS10430	LysM domain protein, authentic frameshift	Unknown	40	37
SP_RS10440	MATE efflux family protein	Transporters	43	39
SP_RS10560	ABC transporter, ATP-binding/permease protein	Transporters	44	39
SP_RS10570	ABC transporter, ATP-binding/permease protein	Transporters	44	39
SP_RS10670	5-Formyltetrahydrofolate cyclo-ligase	Co factor metabolism	44	39
SP_RS10675	Peptidase, M20/M25/M40 family	Post translational protein alternations	44	39
SP_RS10700	Cation-Transporting ATPase, E1-E2 family	Transporters	44	39
SP_RS10760	malA; maltose metabolism	Energy metabolism	44	39
SP_RS10765	malR; maltose operon transcriptional repressor	Energy metabolism	43	39
SP_RS10860	Transketolase, N-terminal subunit	Energy metabolism	41	39
SP_RS10865	PTS system, IIC component, putative	Energy metabolism	43	39
SP_RS10880	Conserved hypothetical protein	Unknown	35	38
SP_RS10935	Conserved hypothetical protein	Post translational protein alternations	43	39
SP_RS10960	argF; ornithine carbamoyltransferase	Energy metabolism	0	38
SP_RS10965	arcC; carbamate kinase	Energy metabolism	0	38
SP_RS10970	Conserved hypothetical protein	Unknown	0	38
SP_RS11065	adcA; zinc-binding adhesion liprotein	Anion/cation aquisition	43	39
SP_RS11070	adcB; permease protein	Anion/cation aquisition	44	39
SP_RS11075	adcC; ATP-binding protein	Anion/cation aquisition	44	39
SP_RS11080	adcR; repressor	Anion/cation aquisition	44	38
SP_RS11085	dltD; d-alanyl-lipotechoic acid biosynthesis	Cell wall synthesis	44	36
SP_RS11100	dltA; d-alanine activating protein	Cell wall synthesis	44	39
SP_RS11185	cbpA; choline-binding protein Ad	Virulence determinants	0e	31
SP_RS11220	ABC transporter, ATP-binding protein	Transporters	43	39
SP_RS11225	ABC transporter, substrate-binding protein	Transporters	44	39
SP_RS11240	chpD; choline-binding protein D	Virulence determinants	44	39
SP_RS11265	Ribosomal subunit interface protein	Translation	43	39
SP_RS11425	comE; response regulator ComE	Competence/DNA transformation	43	38
SP_RS11430	comD; sensor histidine kinase	Competence/DNA transformation	43	38
SP_RS11450	htrA; serine protease	Virulence determinants	43	39
SP_RS11455	spoJ; homologous to sporulation protein	Virulence determinants	42	39
SP_RS11620	Hypothetical protein	Nucleoside/nucleotride metabolism	44	39
SP_RS11625	Conserved domain protein	Nucleoside/nucleotride metabolism	44	39
SP_RS11915	Hypothetical protein	Unknown	0	39
aLocus tag in TIGR4 (accession number NC_003028.3)
bSP_1175 and SP_2137 were removed from the list published by Orihuela et al 2004, Infection and Immunity, 72(10):5582-96, doi: 10.1128/IAI.72.10.5582-5596.2004 since they are annotated as pseudogenes in NC_003028.3.
cBased on Orihuela et al 2004, Infection and Immunity, 72(10):5582-96, doic :10.1128/IAI.72.10.5582-5596.2004.
dAlso know as pspC.
eOur detailed analysis of a subset of virulence factors showed that a S. pseudopneumoniae variant of pspC (cbpA/chpA) is found in 2 genomes (Table S4).
